# Supplementary material for: Interval of Uncertainty: An Alternative Approach for the Determination of Decision Thresholds, with an Illustrative Application for the Prediction of Prostate Cancer
Source: PLoS One. 2016 Nov 9;11(11):e0166007. doi: 10.1371/journal.pone.0166007 (PMC5102386; doi:10.1371/journal.pone.0166007)
Supplement: S1 File — The function ‘quality.threshold’ can be applied both to classical single decision thresholds and to the two decision thresholds of the More Certain Interval. The function ‘quality.threshold.uncertain’ does the same for the Uncertain Interval and applies the χ2- test to the difference between TN and FP and to the difference between FN and TP. The function ‘Pseudo.R2’ calculates various pseudo R2 indices for logistic regression models. The function ‘plotMPH’ draws the Mixed Probability Histogram. (R) [file pone.0166007.s001.R]

require(reshape2)

is.finite.data.frame <- function(obj){
  sapply(obj,FUN = function(x) all(is.finite(x)))
}

# When using logregfit, it is expected that the density function performs better on
# the linear predictor than on the fitted values. This is not necessiraly true.
# To obtain the intersection(s) from the fitted values, use logregfit$y and
# logregfit$fitted.values as raw data.
get.intersection <- function(logregfit=NULL, y.obs=NULL, predictor=NULL, ...){

  stopifnot(!is.null(logregfit) | (!is.null(y.obs) & !is.null(predictor)) )
  raw=is.null(logregfit)

  if (!raw) {
    stopifnot(logregfit$family$family == "binomial")
    y.obs=logregfit$y
    predictor=logregfit$linear.predictors
  }

  # determine point of intersection as center of uncertain interval
  #p1 = mean(y.obs) # p1=0.2
  x0 = predictor[y.obs == 0]
  x1 = predictor[y.obs == 1]
  lower = min(predictor)
  upper = max(predictor)
  # generate kernel densities
  d0 <- density(x0, from = lower, to = upper, n = 2048, ...)
  d1 <- density(x1, from = lower, to = upper, n = 2048, ...)
#   d0 <- density(x0, from = lower, to = upper, n = 2048)
#   d1 <- density(x1, from = lower, to = upper, n = 2048)
  # d00=d0; d00$y=(1-p1)*d0$y; plot(d00, xlim=c(lower,upper))
  # d11=d1; d11$y=p1*d1$y;lines(d11)
  dif = as.logical(abs(diff(d0$y < d1$y)))
  d.h0 = d0$y[dif]
  o=order(d.h0)
  intersection <- d1$x[dif]
  intersection=intersection[o] # tail has highest density
  # abline(v=intersection)
  if (raw){
    return(intersection)
  } else {
    return (1/(1+exp(-intersection))) # return associated probability in the case of logregfit
  }
}

# logregfit=fit.pros4; max.sens=.55; max.spec=.55; return.first=T; intersection=NULL # test values
# logregfit=f10.lrm; y.obs=NULL; predictor=NULL; max.sens=.55; max.spec=.55; return.first=T; intersection=NULL # test values
# logregfit=NULL; y.obs=y; predictor=x; max.sens=.55; max.spec=.55; intersection=is; return.first=T
# logregfit=NULL; y.obs=f9$chagas; predictor=f9$pred.lrm; max.sens=.55; max.spec=.55; intersection=NULL; return.first=T
# either logregfit or y.obs (standard) and predictor need to be defined
# max.sens: select only solutions for which sensitivity <= value. Default = .55.
# max.spec: select only solutions for which specificty <= value. Default = .55.
# intersection: user defined intersection
uncertain.interval <- function(logregfit=NULL, y.obs=NULL, predictor=NULL, max.sens=.55, max.spec=.55, intersection=NULL, return.first=T){

  stopifnot(!is.null(logregfit) | (!is.null(y.obs) & !is.null(predictor)) )
  raw=is.null(logregfit)
  if (!raw) {
    stopifnot(logregfit$family$family == "binomial" | any(class(logregfit)=='lrm'))
    y.obs=logregfit$y
    if (any(class(logregfit)=='lrm')) predictor=predict(logregfit, type='fitted.ind') else predictor=fitted(logregfit)
  }

  # only one relevant intersection assumed!
  # linear predictors are used for determination of point of intersection
  # linear predictor is assumed to have a normal distribution
  if (is.null(intersection)) {
    if (raw) {
      intersection=get.intersection(NULL, y.obs, predictor)
    } else {
      intersection=get.intersection(logregfit)
    }
    if (length(intersection) > 1) {
      intersection=tail(intersection, n=1)
      warning('More than one point of intersection. Highest density used.')
    }
  }
  #if (!is.finite(matrix(is))) stop('No intersection found')

  tt <- table(predictor, y.obs) # sort predictor values; colSums(tt)
  if (dim(tt)[2] != 2) {
    stop("bin.standard has more than 2 categories!")
  }

  #pred <- (as.numeric(rownames(unclass(tt)))) # sorted, nrow(pred) maybe shorter then predictor due to knots
  pred = sort(unique(predictor))

  wi0 = rev(which(pred < intersection)) # count backwards from intersection
  wi1 = which(pred >= intersection)    # count forwards from intersection

  o0 = matrix(NA, ncol = 3, nrow = length(wi0))
  colnames(o0) = c('cp.l', 'TN', 'FN')
  temp = cumsum(tt[wi0,1]) # colSums(tt[wi0[1:47],])
  o0[,'cp.l'] = pred[wi0]  # as.numeric(names(temp))
  o0[,'TN'] = temp
  o0[,'FN'] = cumsum(tt[wi0,2]) # head(o0); sprintf('%.20f', ua[1]) # include threshold
  # sprintf('%.20f', ua[1]); sprintf('%.20f', pred[wi0[47]])
  # ua[1] >=pred[wi0[47]]; which(pred >= ua[1]); which(abs(predictor-ua[1]) <= 1e-5)
  # pred[289]>=ua[1] ; predictor[237]>=ua[1];
  # sprintf('%.20f', pred[289]); sprintf('%.20f', predictor[237]); sprintf('%.20f', ua[1])

  o1 = matrix(NA, ncol = 3, nrow = length(wi1))
  colnames(o1) = c( 'cp.h', 'FP', 'TP')
  temp = cumsum(tt[wi1,2])
  o1[,'cp.h'] = pred[wi1] # as.numeric(names(temp))
  o1[,'TP'] = temp
  o1[,'FP'] = cumsum(tt[wi1,1])  #head(o1)

  # find rows where TN/(TN+FP) <= max.sens
  res0=(lapply(o0[, "TN"], function(r) {
    a=which(r <= o1[, "FP"] * max.sens/(1-max.sens) )
    ifelse(length(a)==0,return(NA),return(a))
  }))

  # create matrix from list
  m=t(sapply(res0, '[', 1:max(sapply(res0, length)))) # dim(m)
  # find rows with at least one valid finding
  rcp.l=which(rowSums(is.na(m)) != ncol(m))
  cp.l=o0[rcp.l, 'cp.l'] # candidates cp.l #cp.l=o0[m, 'cp.l'] # res0[[1]]

  # find candidates for cp.h
  cp.h= matrix(o1[m[rcp.l,],'cp.h'], nrow=length(cp.l)) # length(o1[m,'cp.h']) # length(cp.h)
  #  df=data.frame(cp.l, cp.h)
  df=data.frame(cbind(cp.l, cp.h))
  df.l=melt(df, id='cp.l')
  df.l=na.omit(df.l)
  if (ncol(df.l) != 3) oo1=data.frame('cp.l'=NA, 'cp.h'=NA, 'FN'=NA,
                                      'TP'=NA, 'TN'=NA, 'FP'=NA) else {
    colnames(df.l) <- c('cp.l','variable', 'cp.h')
    df.l=df.l[ order(df.l$cp.l), c('cp.l', 'cp.h')]

    m.cp.l=match(df.l$cp.l, o0[,'cp.l'])
    m.cp.h=match(df.l$cp.h, o1[,'cp.h'])
    oo1=data.frame('cp.l'=df.l$cp.l, 'cp.h'=df.l$cp.h, 'FN'=o0[m.cp.l,'FN'],
                   'TP'=o1[m.cp.h,'TP'], 'TN'=o0[m.cp.l,'TN'], 'FP'=o1[m.cp.h ,'FP'])
    oo1$sensitivity = oo1$TP/(oo1$TP+oo1$FN)
    oo1$specificity = oo1$TN/(oo1$FP+oo1$TN) # head(oo1)
    oo1=oo1[oo1$specificity <= max.spec & oo1$sensitivity <= max.sens & complete.cases(oo1), ]
    oo1=oo1[!duplicated(oo1[,c('FN', 'TP', 'TN', 'FP')]),] # nrow(o1)
  }

  # find rows where TP/(TP+FN) <= max.spec
  res1=(lapply(o1[, "TP"], function(r) {
    a=which(r <= o0[, "FN"] * max.spec/(1-max.spec) )
    ifelse(length(a)==0,return(NA),return(a))
  }))

  # create matrix from list
  m=t(sapply(res1, '[', 1:max(sapply(res1, length))))
  rcp.h=which(rowSums(is.na(m)) != ncol(m))
  cp.h=o1[rcp.h, 'cp.h'] # candidates cp.h

  # find candidates for cp.l
  cp.l= matrix(o0[m[rcp.h,],'cp.l'], nrow=length(cp.h))
  df=data.frame(cbind(cp.l, cp.h))
  df.h=melt(df, id='cp.h')
  df.h=na.omit(df.h)
  if (ncol(df.h) != 3) oo2=data.frame('cp.l'=NA, 'cp.h'=NA, 'FN'=NA,
                                      'TP'=NA, 'TN'=NA, 'FP'=NA) else {
    colnames(df.h) <- c('cp.h','variable', 'cp.l') # error! Error in `colnames<-`(`*tmp*`, value = c("cp.h", "variable", "cp.l")) :
    # 'names' attribute [3] must be the same length as the vector [1]
    #df.h=df.h[df.h$cp.l > .25,]
    df.h=df.h[ order(df.h$cp.h), c('cp.l', 'cp.h')]
    # colnames(df.h) <- c('cp.l', 'cp.h')

    m.cp.l=match(df.h$cp.l, o0[,'cp.l'])
    m.cp.h=match(df.h$cp.h, o1[,'cp.h'])
    oo2=data.frame('cp.l'=df.h$cp.l, 'cp.h'=df.h$cp.h, 'FN'=o0[m.cp.l,'FN'],
                   'TP'=o1[m.cp.h,'TP'], 'TN'=o0[m.cp.l,'TN'], 'FP'=o1[m.cp.h ,'FP'])
    oo2$sensitivity = oo2$TP/(oo2$TP+oo2$FN)
    oo2$specificity = oo2$TN/(oo2$FP+oo2$TN) # head(oo2)
    oo2 = oo2[oo2$specificity <= max.spec & oo2$sensitivity <= max.sens & complete.cases(oo2), ]
    oo2=oo2[!duplicated(oo2[,c('FN', 'TP', 'TN', 'FP')]),] # nrow(o2)
  }
  o3=rbind(oo1,oo2) # nrow(o3) # oo1=data.frame()
  o3=o3[complete.cases(o3),]
  o3=o3[ order(-o3$cp.h,o3$cp.l), ]
  o3=o3[!duplicated(o3[,c('cp.l', 'cp.h')]),]
  o3=o3[!duplicated(o3[,c('FN', 'TP', 'TN', 'FP')]),] # head(o3,10) # o=t(do.call(rbind, o3))
  if (return.first | nrow(o3)==0) return( unlist(o3[1,]) ) else return(t(do.call(rbind, o3)))
}

# test: y.obs=Titanic.data$Survived; predictor=Titanic.data$pred; threshold=maxEff; threshold.upper=NULL
# y.obs has to be {0, 1}; use recoding as necessary
# glm.fit defined: predictor is probability 0..1; upper probabilities predict 1
# y.obs & predictor defined: raw data; uncertainty indices / Brier score not produced
# y.obs=fit$y; predictor=fit$fitted.values; threshold=ua[1]; threshold.upper=ua[2]
# logregfit=NULL; y.obs=fit.pros4$y; pred=fit.pros4$fitted.values; threshold=maxSe
quality.threshold <- function(logregfit=NULL, y.obs=NULL, predictor=NULL, threshold, threshold.upper=NULL){

  # print(logregfit)
  raw = is.null(logregfit)
  ia = !is.null(threshold.upper)
  if (!raw) {
    stopifnot(logregfit$family$family == "binomial" | any(class(logregfit)=='lrm'))
    y.obs=logregfit$y
    if (any(class(logregfit)=='lrm')) predictor=predict(logregfit, type='fitted.ind') else predictor=fitted(logregfit)
  }

  threshold=unname(unlist(threshold)) # threshold=ua[1]
  threshold.upper=unname(unlist(threshold.upper)) # threshold.upper=NULL
  certain.sel=rep(TRUE, length(y.obs))
  y.hat=rep(1, length(y.obs)) # init

  ND0=0
  ND1=0
  if (ia) {
    if (threshold.upper < threshold) {
      temp=threshold; threshold=threshold.upper; threshold.upper=temp
    }
    certain.sel = (predictor < threshold) | (predictor > threshold.upper)
    uncertain.obs = sum(!certain.sel)
    if (!raw){
      uncertainty.all = mean((y.obs-predictor)^2)
      uncertainty.certain.interval = mean((y.obs[certain.sel]-predictor[certain.sel])^2)
      uncertainty.uncertain.interval = mean((y.obs[!certain.sel]-predictor[!certain.sel])^2)
    }
    y.hat[!certain.sel]= NA
    ND0 = sum(is.na(y.hat) & y.obs==0)
    ND1 = sum(is.na(y.hat) & y.obs==1)
  }

  y.hat[predictor < threshold]=0  # change <=
  # table(y.hat,y.obs)

  TN = sum(y.hat==0 & y.obs==0, na.rm=T)
  FN = sum(y.hat==0 & y.obs==1, na.rm=T)
  FP = sum(y.hat==1 & y.obs==0, na.rm=T)
  TP = sum(y.hat==1 & y.obs==1, na.rm=T)

  prevalence=(TP+FN)/(TP+FP+FN+TN)
  sensitivity = TP/(TP+FN)
  specificity = TN/(FP+TN)
  positive.predictive.value=TP/(TP+FP)
  negative.predictive.value=TN/(FN+TN)
  correct.classification.rate=(TP+TN)/(TP+FP+FN+TN)
  balance.correct.incorrect=(TP+TN)/(FP+FN)
  likelihood.ratio.pos = sensitivity /(1-specificity)
  likelihood.ratio.neg = (1-sensitivity)/specificity
  if (ia) {
    t = matrix(data=c(TN, FN, ND0, ND1, FP, TP), ncol=2, byrow=T,
               dimnames=list(y.hat=c('0', 'NA', '1'), y.obs=c('0', '1')))
    cut=c(threshold.lower=threshold, threshold.upper=threshold.upper)
    if (!raw) {uncertainty = c(uncertain.obs=uncertain.obs, uncertainty.all=uncertainty.all,
                               uncertainty.certain.interval=uncertainty.certain.interval,
                               uncertainty.uncertain.interval=uncertainty.uncertain.interval)
    }else{
      uncertainty=c(uncertain.obs=uncertain.obs)
    }
  }else{
    t = matrix(data=c(TN, FN, FP, TP), ncol=2, byrow=T,
               dimnames=list(y.hat=c('0', '1'), y.obs=c('0', '1')))
    cut=c(threshold=threshold)
    uncertainty=NA
  }
  return(list(table=addmargins(t), cut=cut,
              uncertainty = uncertainty,
              indices=c(prevalence=prevalence,
                        correct.classification.rate=correct.classification.rate,
                        balance.correct.incorrect=balance.correct.incorrect,
                        specificity =specificity,
                        sensitivity =sensitivity,
                        negative.predictive.value=negative.predictive.value,
                        positive.predictive.value=positive.predictive.value,
                        neg.likelihood.ratio = likelihood.ratio.neg,
                        pos.likelihood.ratio = likelihood.ratio.pos)))
}

# logregfit=NULL; y.obs=mod4$y; predictor=mod4$fitted.values; threshold=.46; threshold.upper=.54; intersection=NULL
# logregfit=fit.pros4; y.obs=NULL; predictor=NULL; threshold=ua[1,1]; threshold.upper=ua[1,2]; intersection=NULL
# logregfit=NULL; y.obs=fit.pros4$y; predictor=fit.pros4$fitted.values; threshold=uas[1,1]; threshold.upper=uas[1,2]; intersection=NULL
# logregfit=f10.lrm; y.obs=NULL; predictor=NULL; threshold=uas[1]; threshold.upper=uas[2]; intersection=NULL
quality.threshold.uncertain <- function(logregfit=NULL, y.obs=NULL, predictor=NULL,
                                       threshold, threshold.upper, intersection=NULL){
  raw=is.null(logregfit)
  stopifnot(!is.null(logregfit) | (!is.null(y.obs) & !is.null(predictor)))
  stopifnot(!is.null(threshold.upper))

  # chisq test equal probability of two frequencies
  chisq1 <- function(x){
    E <- sum(x)/(length(x)) # equal frequencies expected
    if (all(E >= 5)) {
      X2=sum((x - E)^ 2 / E)
      return(c(n=x[1], n=x[2], sum=sum(x), X2=round(X2,3), df= 1,
               p=round(pchisq(X2, df=1, lower.tail=F),3))) } else
        return(c(n1=x[1], n2=x[2], sum=sum(x), X2=NA, df= 1, p=NA))
  }

  # chisq test 2x2 table
  # x=matrix(c(TN,FP,FN,TP), byrow=T, nrow=2)
  chisq2 <- function(x){
    n = sum(x)
    rs <- rowSums(x)
    cs <- colSums(x)
    if(n==0) return(c(n0=cs[1], n1=cs[2], sum=sum(cs), X2=NA, df= 1, p=NA))
    E <- outer(rs, cs, "*") / n
    if (all(E >= 5)) {
      YATES <- min(0.5, abs(x - E))
      X2=sum((abs(x - E) - YATES) ^ 2 / E)
      return(c(n=cs[1], n=cs[2], sum=sum(cs), X2=round(X2,3), df= 1,
               p=round(pchisq(X2, df=1, lower.tail=F),3)))
    } else return(c(n0=cs[1], n1=cs[2], sum=sum(cs), X2=NA, df= 1, p=NA))
  }

  if (threshold.upper < threshold) { temp=threshold; threshold=threshold.upper; threshold.upper=temp}

  threshold=unname(unlist(threshold)) # threshold=ua[1]
  threshold.upper=unname(unlist(threshold.upper)) # threshold.upper=NULL

  if (!raw) {
    stopifnot(logregfit$family$family == "binomial" | any(class(logregfit)=='lrm'))
    y.obs=logregfit$y
    if (any(class(logregfit)=='lrm')) predictor=predict(logregfit, type='fitted.ind') else predictor=fitted(logregfit)
    # only one relevant intersection assumed!
    if (is.null(intersection)) {
      # linear predictor is assumed to have a normal distribution
      intersection=get.intersection(logregfit)
      if (length(intersection) > 1) {
        intersection=tail(intersection, n=1)
        warning('More than one point of intersection. Highest used.')
      }
    }
  }else{
    if (is.null(intersection)) {
      intersection = tail(get.intersection(NULL, y.obs, predictor),1)
      if (length(intersection) > 1) {
        intersection=tail(intersection, n=1)
        warning('More than one point of intersection. Highest used.')
      }
    }
    stopifnot(threshold <= intersection | threshold.upper >= intersection)
  }
  thresholdnew = intersection # cut-point inside the uncertain interval

  # if (!is.finite(is)) stop('No intersection found')

  certain.sel = (predictor < threshold) | (predictor > threshold.upper)
  uncertain.obs = sum(!certain.sel)
  if (!raw) {
    uncertainty.all = mean((y.obs - predictor) ^ 2)
    uncertainty.certain.interval = mean((y.obs[certain.sel] - predictor[certain.sel]) ^2)
    uncertainty.uncertain.interval = mean((y.obs[!certain.sel] - predictor[!certain.sel]) ^2)
  }

  predictor.uc = predictor[!certain.sel] # sum(!certain.sel); length(predictor.uc)
  y.obs.uc = y.obs[!certain.sel] # length(y.obs.uc)

  y.hat=rep(0, length(y.obs.uc))
  # only one relevant intersection assumed!

  y.hat[predictor.uc >= thresholdnew]=1
  #X2=NA
  #X2=try(chisq.test(table(y.hat,y.obs.uc), simulate.p.value = FALSE), silent=T)
  #(chisq.test(table(y.hat,y.obs.uc)[,1], simulate.p.value = FALSE))
  #(chisq.test(table(y.hat,y.obs.uc)[,2], simulate.p.value = FALSE))

  TP = sum(y.hat==1 & y.obs.uc==1)
  FP = sum(y.hat==1 & y.obs.uc==0)
  TN = sum(y.hat==0 & y.obs.uc==0)
  FN = sum(y.hat==0 & y.obs.uc==1)

  TN.FP=chisq1(c(TN, FP))
  FN.TP=chisq1(c(FN, TP))
  overall=chisq2(matrix(c(TN,FP,FN,TP), byrow=T, nrow=2))

  if (length(predictor.uc[y.obs.uc == 0]) > 1 &
      length(predictor.uc[y.obs.uc == 1]) > 1) {
    res = t.test(predictor.uc[y.obs.uc == 0], predictor.uc[y.obs.uc == 1])
    t = c(mean.0 = unname(res$estimate[1]),mean.1 = unname(res$estimate[2]),
          res$statistic, res$parameter, p = res$p.value)
  } else {
    t = c(mean.0 = mean(predictor.uc[y.obs.uc == 0]),
          mean.1 = mean(predictor.uc[y.obs.uc == 1]), t = NA, df = NA, p = NA)
    }

  prevalence=(TP+FN)/(TP+FP+FN+TN)
  sensitivity = TP/(TP+FN)
  specificity = TN/(FP+TN)
  positive.predictive.value=TP/(TP+FP)
  negative.predictive.value=TN/(FN+TN)
  correct.classification.rate=(TP+TN)/(TP+FP+FN+TN)
  balance.correct.incorrect=(TP+TN)/(FP+FN)
  likelihood.ratio.pos = sensitivity /(1-specificity)
  likelihood.ratio.neg = (1-sensitivity)/specificity
  ta=addmargins(matrix(c(TN,FP,FN,TP),2,2))
  dimnames(ta)=list(y.hat=c('0', '1', 'Sum'), y.obs= c('0', '1', 'Sum'))

  if(!raw){
    uncertainty = c(uncertain.obs=uncertain.obs, uncertainty.all=uncertainty.all,
                    uncertainty.certain.interval=uncertainty.certain.interval,
                    uncertainty.uncertain.interval=uncertainty.uncertain.interval)
  } else{uncertainty = c(uncertain.obs=uncertain.obs)}

  return(list(intersection=thresholdnew,
              table=ta,
              cut=c(threshold.lower=threshold, threshold.upper=threshold.upper),
              X2=rbind(TN.FP, FN.TP, overall),
              t.test=t,
              uncertainty=uncertainty,
              indices=c(prevalence=prevalence,
                        correct.classification.rate=correct.classification.rate,
                        balance.correct.incorrect=balance.correct.incorrect,
                        specificity =specificity,
                        sensitivity =sensitivity,
                        negative.predictive.value=negative.predictive.value,
                        positive.predictive.value=positive.predictive.value,
                        neg.likelihood.ratio = likelihood.ratio.neg,
                        pos.likelihood.ratio = likelihood.ratio.pos)))
}


Pseudo.R2=function(object){
  stopifnot(object$family$family == "binomial")
  object0 = update(object, ~ 1)
  wt <- object$prior.weights # length(wt)
  y = object$y # weighted
  ones = round(y*wt)
  zeros = wt-ones
  fv <- object$fitted.values   # length(fv)
  if (is.null(object$na.action)) fv0 <- object0$fitted.values else
    fv0 <- object0$fitted.values[-object$na.action] # object may have missing values
  resp <- cbind(ones, zeros)
  Y <- apply(resp, 1, function(x) {c(rep(1, x[1]), rep(0, x[2]))} )
  if (is.list(Y)) Y <- unlist(Y) else Y <- c(Y)
  # length(Y); sum(Y)
  fv.exp <- c(apply(cbind(fv, wt), 1, function(x) rep(x[1], x[2])))
  if (is.list(fv.exp)) fv.exp <- unlist(fv.exp) else fv.exp <- c(fv.exp)
  # length(fv.exp)
  fv0.exp <- c(apply(cbind(fv0, wt), 1, function(x) rep(x[1], x[2])))
  if (is.list(fv0.exp)) fv0.exp <- unlist(fv0.exp) else fv0.exp <- c(fv0.exp)
  (ll = sum(log(dbinom(x=Y,size=1,prob=fv.exp))))
  (ll0 = sum(log(dbinom(x=Y,size=1,prob=fv0.exp))))

  n <- length(Y)
  McFadden.R2 <- 1 - ll/ll0
  CoxSnell.R2 <- 1 - exp((2 * (ll0 - ll))/n) # Cox & Snell / Maximum likelihood pseudo r-squared
  r2ML.max <- 1 - exp(ll0 * 2/n)
  Nagelkerke.R2 <- CoxSnell.R2/r2ML.max  # Nagelkerke / Cragg & Uhler's pseudo r-squared

  return(c(McFadden.R2=McFadden.R2, CoxSnell.R2=CoxSnell.R2, Nagelkerke.R2=Nagelkerke.R2))
}

# shows oberved probabilities
# plotMPH<-function(logregfit, n.breaks=20, subtitle=''){
#   stopifnot(logregfit$family$family == "binomial")
#   h1 = hist(logregfit$fitted.values[logregfit$y==0], plot=F, breaks=seq(0,1, 1/n.breaks))
#   h2 = hist(logregfit$fitted.values[logregfit$y==1], plot=F, breaks=seq(0,1, 1/n.breaks))
#   tot=sum(h1$counts)+sum(h2$counts)
#   h1$counts <- h1$counts/tot # sum(h1$counts)
#   h2$counts <- h2$counts/tot # sum(h2$counts); sum(h1$counts)+sum(h2$counts)
#   plot(h1,col='skyblue',border=F,
#        xlab='Prediction', xlim=c(0,1),
#        ylim=c(0,max(c(h1$counts,h2$counts))), ylab='Observed Probability')
#   plot(h2,add=T,col=scales::alpha('red',.5),border=F)
#   legend('top', horiz=T, border=0, box.col='transparent' ,
#          legend=c('0','overlap','1'),fill=c('skyblue', 'hotpink4','indianred1'),
#          cex=.8)
#   lines(density(logregfit$fitted.values[logregfit$y==0]), col="darkblue")
#   lines(density(logregfit$fitted.values[logregfit$y==]), col="darkred")
#   intersection=get.intersection(logregfit) # linear predictor used!
#   abline(v=intersection)
#   title(main='Mixed Probability Histogram')
#   mtext(subtitle)
# }

# shows logistic probabilities
# probabilities use linear predictor to estimate intersection!
plotMD.logit<-function(logregfit, n.breaks=20, subtitle=''){
  stopifnot(logregfit$family$family == "binomial")
  predictor=logregfit$fitted.values
  y.obs=logregfit$y
  low=min(predictor)
  high=max(predictor)
  hist(predictor[y.obs==0], main='Mixed Densities', prob=T,
       col=rgb(0,0,1,1/4),border=F, breaks=seq(low,high, (high-low)/n.breaks),
       xlim=c(min(predictor), max(predictor)), xlab='Predictor')
  hist(predictor[y.obs==1], prob=T, xlim=c(min(predictor), max(predictor)),
       add=T,col=rgb(1,0,0,1/4),border=F,
       breaks=seq(low,high, (high-low)/n.breaks))
  lines(density(predictor[y.obs==0]), col="darkblue")
  lines(density(predictor[y.obs==1]), col="darkred")
  intersection=get.intersection(logregfit) # probabilities use linear predictor to estimate intersection!
  abline(v=intersection)
  r1=0; g1=0; b1=1; a1=1/4
  r2=1; g2=0; b2=0; a2=1/4
  a3 = 1-1*(1-a1)*(1-a2)
  r3 = r1*a1/a3 + r2*a2*(1-a1)/a3
  g3 = g1*a1/a3 + g2*a2*(1-a1)/a3
  b3 = b1*a1/a3 + b2*a2*(1-a1)/a3
  legend('topright', horiz=F, border=0, box.col='transparent' ,
         legend=c('0','overlap','1'),fill=c(rgb(r1,g1,b1,a1), rgb(r3,g3,b3,a3), rgb(r2,g2,b2,a2)),
         cex=.8)
  mtext(subtitle)
}


# y.obs=mod1$y; predictor=mod1$fitted.values; n.breaks=20; subtitle='linear predictor' # test values
# y.obs=mod1$y; predictor=mod1$linear.predictors; n.breaks=20; subtitle='probabilities' # test values
# y.obs=y; predictor=x; n.breaks=20; subtitle='' # test values
# y.obs=fit.pros4$y[!certain.interval]; predictor=fit.pros4$fitted.values[!certain.interval]; n.breaks=20; subtitle='' # test values
# y.obs=truestat; predictor=testres; n.breaks=20; subtitle=''
# shows mixed densities
# predictor=c(rnorm(1000, mu1, sd1), rnorm(1000, mu2, sd2)); y.obs=c(rep(0, 1000), rep(1, 1000));n.breaks=20; subtitle=''

plotMD<-function(y.obs, predictor, n.breaks=20, subtitle=''){
  stopifnot(all(y.obs==0 | y.obs==1))
  low=min(predictor)
  high=max(predictor)
  # p1=mean(y.obs) # getAnywhere(hist.default); methods(hist)
  n.breaks=min(n.breaks, length(unique(predictor)))
  breaks=seq(low,high, (high-low)/n.breaks)

  hy0=hist(predictor[y.obs==0], breaks=breaks, plot=FALSE) # str(hy0)
  hy1=hist(predictor[y.obs==1], breaks=breaks, plot=FALSE)
  r1=0; g1=0; b1=1; a1=1/4
  r2=1; g2=0; b2=0; a2=1/4
  plot(hy0, freq=FALSE, main='Mixed Densities',
         col=rgb(r1,g1,b1, a1),border=FALSE, xlab='Predictor',
         xlim=c(min(predictor), max(predictor)),
         ylim = c(0, max(max(hy0$density), max(hy1$density))) )
  plot(hy1, freq=FALSE, xlim=c(min(predictor), max(predictor)),
         add=T,col=rgb(r2, g2, b2, a2),border=FALSE)

  d0=density(predictor[y.obs==0])
  d1=density(predictor[y.obs==1])
  # d0$y = (1-p1)*d0$y
  # d1$y = p1*d1$y
  lines(d0, col="darkblue")
  lines(d1, col="darkred")
  intersection=get.intersection(NULL, y.obs, predictor) # raw data always used
  abline(v=intersection)
  a3 = 1-1*(1-a1)*(1-a2)
  r3 = r1*a1/a3 + r2*a2*(1-a1)/a3
  g3 = g1*a1/a3 + g2*a2*(1-a1)/a3
  b3 = b1*a1/a3 + b2*a2*(1-a1)/a3
  legend('topright', horiz=F, border=0, box.col='transparent' ,
         legend=c('0','overlap','1'),fill=c(rgb(r1,g1,b1,a1), rgb(r3,g3,b3,a3), rgb(r2,g2,b2,a2)),
         cex=.8)
  mtext(subtitle)
}

# y.obs=y; predictor=x; selection.pred=!certain.sel
# y.obs=fit$y; predictor=fit$fitted.values; selection.pred=!certain.sel
show.order<- function(y.obs, predictor, selection.pred){
  o= order(predictor[selection.pred]) # sum(selection.pred)
  y2=y.obs[selection.pred]
  plot(predictor[selection.pred], y.obs[selection.pred], pch = 16, xlab = "predictor",
       ylab = "y", yaxp=c(1,0, 1)) # yaxt='n'
  invisible(y2[o]) #cor.test(1:length(o), y2[o])
}
