# Supplementary material for: Interval of Uncertainty: An Alternative Approach for the Determination of Decision Thresholds, with an Illustrative Application for the Prediction of Prostate Cancer
Source: PLoS One. 2016 Nov 9;11(11):e0166007. doi: 10.1371/journal.pone.0166007 (PMC5102386; doi:10.1371/journal.pone.0166007)
Supplement: S2 File — (R) [file pone.0166007.s002.R]

library(rootSolve)
library(OptimalCutpoints)
library(binomTools)
library(rtf)
library(LogisticDx) # prostate data pcs
# library(AMORE)      # necessary for installation of DiagnosisMed
# library(epitools)   # necessary for installation of DiagnosisMed
# DiagnosisMed site: https:/r-forge.r-project.org/R/?group_id=258
# install.packages("DiagnosisMed", repos="http://R-Forge.R-project.org") # run once
# library(DiagnosisMed)

# libraries used in sources
library(reshape2)

# Set working directory to source file location!!
source('S1 uncertain interval.r')
source('S5 SS.R') # selected functions from DaignosisMed

set.seed(8)

# figure 1
mu1=0 # healthy
sd1=1
mu2=1.46 # diseased
sd2=1.10*sd1

lower <- mu1-3*sd1
upper <- mu2+3*sd2

x=c(rnorm(1000, mu1, sd1), rnorm(1000, mu2, sd2))
y=c(rep(0, 1000), rep(1, 1000))
cor(y,x)^2
abnorm= x[y==1]
norm = x[y==0]
o = outer(abnorm, norm, "-")
(AUC = mean((o>0) + .5*(o==0)))


tiff(filename = "fig1.tiff",width = 4.5, height = 4, units = 'in',
      res = 300, compression = 'lzw')
temp = SS(y, x, CL=.9) # str(temp)
ll <- inc.limits(temp , Inconclusive = .9)
plot(temp$table$test.values, temp$table$Sensitivity, type='l', col='red',
     main = 'TG-ROC', ylab='Sensitivity | Specificity', xlab='Test scores')
lines(temp$table$test.values, temp$table$Specificity, col='blue')
legend('right', c('Sensitivity', 'Specificity', 'boundaries'), lty=1, col=c('red', 'blue', 'black'), bty='n', cex=.75)
abline(h=.9)
abline(v=ll[,'test.values'])
# str(temp)
dev.off()

# figure 2
tiff(filename = "fig2.tiff",width = 4, height = 8, units = 'in',
     res = 300, compression = 'lzw')
(ua=uncertain.interval(NULL, y,x))
par(mfrow=c(3,1))
plot(density(x[y==0]), xlim=c(lower,upper), ylim=c(0,.4),
     main='Density plot', xlab='Test scores', frame.plot=F)
lines(density(x[y==1]), col='red')
legend('topright', c('0', '1'), lty=c(1,1), lwd=c(2,2), col=c('black', 'red'))
# the coordinates of the intersection points of 2 density curves.
x0=x[y==0]
x1=x[y==1]
# generate kernel densities
d0 <- density(x0, from=mu1, to=mu2+sd2, n=2048)
d1 <- density(x1, from=mu1, to=mu2+sd2, n=2048)

(intersX <- d1$x[as.logical(abs(diff(d0$y < d1$y)))])
intersY <- d1$y[as.logical(abs(diff(d0$y < d1$y)))]
abline(v=intersX) # intersection

plot(density(x[y==0]), xlim=c(lower,upper), ylim=c(0,.4), main='Balance TN FP',
     xlab='Test scores', frame.plot=F)
lines(density(x[y==1]), col='red')
legend('topright', c('TN', 'FP'), lty=c(1,1), cex=.8, fill=c('grey', 'blue'))
abline(v=intersX)
abline(v=ua[1], col='blue')
abline(v=ua[2], col='blue')
xa <- min(which(d0$x >= unlist(ua[1])))
xb <- max(which(d0$x <  intersX))
with(d0, polygon(x=c(x[c(xa,xa:xb,xb)]), y= c(0, y[xa:xb], 0), col="grey")) #  true negatives
xa <- min(which(d0$x >= intersX))
xb <- max(which(d0$x <  unlist(ua[2])))
with(d0, polygon(x=c(x[c(xa,xa:xb,xb)]), y= c(0, y[xa:xb], 0), col="blue")) #  false positives

plot(density(x[y==0]), xlim=c(lower,upper), ylim=c(0,.4),
     main='Balance FN TP', xlab='Test scores', frame.plot=F)
lines(density(x[y==1]), col='red')
legend('topright', c('FN', 'TP'), lty=c(1,1), cex=.8, fill=c('red', 'grey'))
abline(v=intersX)
abline(v=unlist(ua[1]), col='blue')
abline(v=unlist(ua[2]), col='blue')

xa <- min(which(d1$x >= intersX))
xb <- max(which(d1$x <  unlist(ua[2])))
with(d1, polygon(x=c(x[c(xa,xa:xb,xb)]), y= c(0, y[xa:xb], 0), col="grey")) #  true positives

xa <- min(which(d1$x >  unlist(ua[1])))
xb <- max(which(d1$x <= intersX))
with(d1, polygon(x=c(x[c(xa,xa:xb,xb)]), y= c(0, y[xa:xb], 0), col="red")) #  false negatives

par(mfrow=c(1,1))
dev.off()

# Clinical data
# prep for figure 3 and tables 1 and 2
data(pcs)
dat2=pcs #LogisticDx
names(dat2) <- c('id','capsule','age','race','dpros','dcaps','psa','vol','gleason')
head(dat2)
abnorm= dat2$psa[dat2$capsule=='yes']
norm = dat2$psa[dat2$capsule=='no']
o = outer(abnorm, norm, "-")
(AUC.psa = mean((o>0) + .5*(o==0)))

abnorm= dat2$gleason[dat2$capsule=='yes']
norm = dat2$gleason[dat2$capsule=='no']
o = outer(abnorm, norm, "-")
(AUC.gleason = mean((o>0) + .5*(o==0)))

dat2$capsule = factor(dat2$capsule)
dat2$race = factor(dat2$race)
dat2$dpros = factor(dat2$dpros)
dat2$dcaps = factor(dat2$dcaps)
dat2$b.psa=cut(dat2$psa, breaks=c(0, 2.4, 4.4, 6.4, 8.4, 10.4, 12.4, 20.4, 150),
               labels=c('0-2.4', '2.5-4.4', '4.5-6.4', '6.5-8.4', '8.5-10.4', '10.5-12.4',
                        '12.5-20.4', '20.5-140'))
#aggregate(psa~b.psa, data=dat2, range)
summary(dat2$capsule)
fit.pros4=glm(capsule~age+dpros+b.psa+gleason+dpros:age, data=dat2, family=binomial)
1 - pchisq(deviance(fit.pros4), df.residual(fit.pros4)) # no evidence of lack of fit
anova(fit.pros4) # each variable improves the model

# fit statistics
# table(dat2$capsule)
o = outer(fit.pros4$fitted.values[fit.pros4$data$capsule=='yes'],
          fit.pros4$fitted.values[fit.pros4$data$capsule=='no'], "-")
(AUC = mean((o>0) + .5*(o==0)))
round(Pseudo.R2(fit.pros4),2)
# str(fit.pros4)

# clinical data
quantile(fit.pros4$fitted.values[fit.pros4$data$capsule=='no'])
tableC1 = cbind(summary(fit.pros4$fitted.values[fit.pros4$data$capsule=='no']),
summary(fit.pros4$fitted.values[fit.pros4$data$capsule=='yes']))
colnames(tableC1) <- c('no', 'yes')

rtffile <- RTF("table C1.doc")  # this can be an .rtf or a .doc
addTable(rtffile, data.frame(rownames(tableC1), round(tableC1,3)))
done(rtffile)

# figure 3
(i2=get.intersection(fit.pros4))
# intersection more difficult to approximate in distribution of probabilities
# i1 seems to be a better approximation of the intersection
# which is the default of uncertain.interval.logit
tiff(filename = "fig3.tiff",width = 4, height = 4, units = 'in',
     res = 300, compression = 'lzw')
plotMD(fit.pros4$y, fit.pros4$fitted.values)
dev.off()

# figure 4
# calculate the uncertain interval
(uas=uncertain.interval(fit.pros4, max.sens=.55, max.spec=.55)) # default sp=se=.55; some positive bias allowed
certain.sel = (fit.pros4$fitted.values < uas[1]) | (fit.pros4$fitted.values > uas[2])
uncertain.obs = sum(!certain.sel)

tiff(filename = "fig4.tiff",width = 4, height = 4, units = 'in',
     res = 300, compression = 'lzw')
plotMD(fit.pros4$y[!certain.sel], fit.pros4$fitted.values[!certain.sel])
dev.off()


# thresholds
dat2$pred=fit.pros4$fitted.values
threshold1 <- optimal.cutpoints(X = "pred", status = "capsule", tag.healthy = 'no',
                               methods = c('MaxSp', 'MaxSe', 'MaxEfficiency','ROC01',
                                           "Youden", "SpEqualSe", "MinPvalue"), data = dat2)
# Chi-squared approximation warnings for MinPValue
auc=threshold1$MaxSp$Global$measures.acc$AUC[1]
# remove chisq.test warnings from optimal.cutpoints
assign("last.warning", NULL, envir = baseenv())
# extract thresholds
(maxSe = threshold1$MaxSe[[1]]$optimal.cutoff$cutoff)
(maxSp = threshold1$MaxSp$Global$optimal.cutoff$cutoff)
(MinPvalue=threshold1$MinPvalue[[1]]$optimal.cutoff$cutoff) # generates warnings
(maxEff= threshold1$MaxEfficiency[[1]]$optimal.cutoff$cutoff)
(ROC01= threshold1$ROC01[[1]]$optimal.cutoff$cutoff)
(Youden= threshold1$Youden[[1]]$optimal.cutoff$cutoff)
(SpEqualSe=threshold1$SpEqualSe[[1]]$optimal.cutoff$cutoff)

# calculate the uncertain interval
(uas=uncertain.interval(fit.pros4, max.sens=.55, max.spec=.55)) # default sp=se=.55; some positive bias allowed
# display the results
(qc = quality.threshold(fit.pros4, NULL, NULL, uas[1], uas[2]))
(qcu=quality.threshold.uncertain(fit.pros4, NULL, NULL, uas[1], uas[2]))

tableC3 = qc$table
rtffile <- RTF("tableC3.doc")  # this can be an .rtf or a .doc
addTable(rtffile, data.frame(rownames(tableC3), tableC3,3))
done(rtffile)

tableC4 = qcu$table
rtffile <- RTF("tableC4.doc")  # this can be an .rtf or a .doc
addTable(rtffile, data.frame(rownames(tableC4), tableC4,3))
done(rtffile)

par(mfrow=c(1, 1))
# tg.9=TGROC(gold=fit.pros4$y, fit.pros4$fitted.values, Inconclusive = .9, Plot="None")
temp = SS(fit.pros4$y, fit.pros4$fitted.values, CL=.9) # str(temp)
ll <- inc.limits(temp , Inconclusive = .9)

Se.equals.Sp <- abs(temp$table$Specificity - temp$table$Sensitivity)
pos <- which(Se.equals.Sp == min(Se.equals.Sp))

(tginc.9=ll$test.values)
tgi.9=temp$table$test.values[pos] # SpEqualSe

#tg.95=TGROC(gold=fit.pros4$y, fit.pros4$fitted.values, Inconclusive = .95, Plot="None")
temp = SS(fit.pros4$y, fit.pros4$fitted.values, CL=.95) # str(temp)
ll <- inc.limits(temp , Inconclusive = .95)

(tginc.95=ll$test.values)
tgi.95=temp$table$test.values[pos]

# create table
uas=uncertain.interval(fit.pros4)
# extract first solution, i.e., widest uncertain interval
(ua = uas)
q = vector(mode='list', length=15)
flush.console()
q[[1]]=quality.threshold(NULL, y.obs=fit.pros4$y, predictor=fit.pros4$fitted.values, maxSe)
q[[2]]=quality.threshold(NULL, y.obs=fit.pros4$y, pred=fit.pros4$fitted.values, MinPvalue)
q[[3]]=quality.threshold(NULL, y.obs=fit.pros4$y, pred=fit.pros4$fitted.values, Youden)
q[[4]]=quality.threshold(NULL, y.obs=fit.pros4$y, pred=fit.pros4$fitted.values, ROC01)
q[[5]]=quality.threshold(NULL, y.obs=fit.pros4$y, pred=fit.pros4$fitted.values, SpEqualSe)
q[[6]]=quality.threshold(NULL, y.obs=fit.pros4$y, pred=fit.pros4$fitted.values, .5)
q[[7]]=quality.threshold(NULL, y.obs=fit.pros4$y, pred=fit.pros4$fitted.values, maxSp)
q[[8]]=quality.threshold(fit.pros4, NULL, NULL, ua[1], ua[2])
q[[9]]=quality.threshold.uncertain(fit.pros4, NULL, NULL, ua[1], ua[2])
q[[10]]=quality.threshold(NULL, y.obs=fit.pros4$y, predictor=fit.pros4$fitted.values, ua[1])
q[[11]]=quality.threshold(NULL, y.obs=fit.pros4$y, pred=fit.pros4$fitted.values, ua[2])
q[[12]]=quality.threshold(NULL, fit.pros4$y, fit.pros4$fitted.values, tginc.9[1], tginc.9[2])
q[[13]]=quality.threshold.uncertain(NULL, fit.pros4$y, fit.pros4$fitted.values, tginc.9[1], tginc.9[2], intersection=tgi.9)
q[[14]]=quality.threshold(NULL, fit.pros4$y, fit.pros4$fitted.values, tginc.95[1], tginc.95[2])
q[[15]]=quality.threshold.uncertain(NULL, fit.pros4$y, fit.pros4$fitted.values, tginc.95[1], tginc.95[2], intersection=tgi.95)


# create table
out1=matrix(0,nrow=15, ncol=5)
rownames(out1) <- c('maxSe','MinPvalue','Youden','ROC01','SpEqualSe','.5','maxSp',
                    'Certain.interval','Uncertain.interval','UA.lower','UA.upper', 'TGROC.9 conclusive',
                    'TGR0C.9 inconclusive', 'TGROC.95 conclusive', 'TGR0C.95 inconclusive')
colnames(out1) <- c('threshold','n Obs', 'CCR', 'Sensitivity', 'Specificity')
i=1
for(i in c(1:7,10,11)){
  out1[i,1]=q[[i]]$cut
  out1[i,2]=q[[i]]$table['0','Sum']+q[[i]]$table['1','Sum']
  out1[i,3:5]=q[[i]]$indices[c('correct.classification.rate', 'sensitivity', 'specificity')]
}
out1[8,1]=q[[8]]$cut['threshold.lower']
out1[8,2]=q[[8]]$table['0','Sum']+q[[8]]$table['1','Sum']
out1[8,3:5]=q[[8]]$indices[c('correct.classification.rate', 'sensitivity', 'specificity')]
out1[9,1]=q[[9]]$cut['threshold.upper']
out1[9,2]=q[[9]]$table['0','Sum']+q[[9]]$table['1','Sum']
out1[9,3:5]=q[[9]]$indices[c('correct.classification.rate', 'sensitivity', 'specificity')]
out1[12,1]=q[[12]]$cut['threshold.upper']
out1[12,2]=q[[12]]$table['0','Sum']+q[[12]]$table['1','Sum']
out1[12,3:5]=q[[12]]$indices[c('correct.classification.rate', 'sensitivity', 'specificity')]
out1[13,1]=q[[13]]$cut['threshold.lower']
out1[13,2]=q[[13]]$table['0','Sum']+q[[13]]$table['1','Sum']
out1[13,3:5]=q[[13]]$indices[c('correct.classification.rate', 'sensitivity', 'specificity')]
out1[14,1]=q[[14]]$cut['threshold.upper']
out1[14,2]=q[[14]]$table['0','Sum']+q[[14]]$table['1','Sum']
out1[14,3:5]=q[[14]]$indices[c('correct.classification.rate', 'sensitivity', 'specificity')]
out1[15,1]=q[[15]]$cut['threshold.lower']
out1[15,2]=q[[15]]$table['0','Sum']+q[[15]]$table['1','Sum']
out1[15,3:5]=q[[15]]$indices[c('correct.classification.rate', 'sensitivity', 'specificity')]
# beware: one threshold is placed in the conclusive row, other threshold in the inconclusive row
round(out1,3)

#write.csv(round(out1,2))
rtffile <- RTF("table3.doc")  # this can be an .rtf or a .doc
addTable(rtffile, data.frame(rownames(out1), round(out1,3)))
done(rtffile)

# uncertain interval
q[[9]]$t.test
q[[9]]$t.test['mean.1']-q[[9]]$t.test['mean.0']

# TGROC .9
q[[13]]$t.test
q[[13]]$t.test['mean.1']-q[[13]]$t.test['mean.0']

# TGROC .95
round(q[[15]]$t.test,3)
q[[15]]$t.test['mean.1']-q[[15]]$t.test['mean.0']

# analysis of tables 5 and 6
load('ccr7-2b.RData') # objects ccr7.1 (table 5), ccr7.2 (table 6), and outa (raw results)
colnames(ccr7.1)
summary(ccr7.1$AUC)
which.max(ccr7.1$AUC)
which.min(ccr7.1$AUC)

# Youden
summary(ccr7.1$ccr.y)
which.max(ccr7.1$ccr.y)
which.min(ccr7.1$ccr.y)

summary(ccr7.1$sp.y)
which.max(ccr7.1$sp.y)
which.min(ccr7.1$sp.y)

summary(ccr7.1$se.y)
which.max(ccr7.1$se.y)
which.min(ccr7.1$se.y)

summary(ccr7.1$cp.y)
which.max(ccr7.1$cp.y)
which.min(ccr7.1$cp.y)

# More Certain interval
summary(ccr7.1$ccr.mci)
which.max(ccr7.1$ccr.mci)
which.min(ccr7.1$ccr.mci)
which(ccr7.1$ccr.mci <= ccr7.1$ccr.y)
ccr7.1$ccr.mci - ccr7.1$ccr.y
which.max(ccr7.1$ccr.mci - ccr7.1$ccr.y)
which.min(ccr7.1$ccr.mci - ccr7.1$ccr.y)

summary(ccr7.1$sp.mci)
which.max(ccr7.1$sp.mci)
which.min(ccr7.1$sp.mci)
which(ccr7.1$sp.mci <= ccr7.1$sp.y)
ccr7.1$sp.mci - ccr7.1$sp.y
which.max(ccr7.1$sp.mci - ccr7.1$sp.y)
which.min(ccr7.1$sp.mci - ccr7.1$sp.y)

summary(ccr7.1$se.mci)
which.max(ccr7.1$se.mci)
which.min(ccr7.1$se.mci)
which(ccr7.1$se.mci <= ccr7.1$se.y)
ccr7.1$se.mci - ccr7.1$se.y
which.max(ccr7.1$se.mci - ccr7.1$se.y)
which.min(ccr7.1$se.mci - ccr7.1$se.y)

summary(ccr7.1$size.mci)
which.max(ccr7.1$size.mci)
which.min(ccr7.1$size.mci)
(s.mci=ccr7.1$cp2.mci-ccr7.1$cp1.mci) # increases gradually with diminishing test strength
which.max(s.mci)
which.min(s.mci)

summary(ccr7.1$"p(NA).mci")
which.max(ccr7.1$"p(NA).mci")
which.min(ccr7.1$"p(NA).mci")


# TG-ROC's Valid Range .9
summary(ccr7.1$ccr.9)
which.max(ccr7.1$ccr.9)
which.min(ccr7.1$ccr.9)
which(ccr7.1$ccr.9 <= ccr7.1$ccr.y)
ccr7.1$ccr.9 - ccr7.1$ccr.y
which.max(ccr7.1$ccr.9 - ccr7.1$ccr.y)
which.min(ccr7.1$ccr.9 - ccr7.1$ccr.y)

summary(ccr7.1$sp.9)
which.max(ccr7.1$sp.9)
which.min(ccr7.1$sp.9)
which(ccr7.1$sp.9 >= .9)
which(ccr7.1$sp.9 <= ccr7.1$sp.y)
ccr7.1$sp.9 - ccr7.1$sp.y
which.max(ccr7.1$sp.9 - ccr7.1$sp.y)
which.min(ccr7.1$sp.9 - ccr7.1$sp.y)

summary(ccr7.1$se.9)
which.max(ccr7.1$se.9)
which.min(ccr7.1$se.9)
which(ccr7.1$se.9 >= .9)
which(ccr7.1$se.9 < ccr7.1$se.y)
ccr7.1$se.9 - ccr7.1$se.y
which.max(ccr7.1$se.9 - ccr7.1$se.y)
which.min(ccr7.1$se.9 - ccr7.1$se.y)

summary(ccr7.1$size.9)
which.max(ccr7.1$size.9)
which.min(ccr7.1$size.9)

# Comparison mci and Valid Range
tol = 0.01
which( abs(ccr7.1$ccr.mci - ccr7.1$ccr.9) < tol )
which(ccr7.1$ccr.mci - ccr7.1$ccr.9 > tol )
which(ccr7.1$ccr.9 - ccr7.1$ccr.mci > tol )
round(summary(ccr7.1$ccr.mci - ccr7.1$ccr.9),4)
which.max(ccr7.1$ccr.mci - ccr7.1$ccr.9)
which.min(ccr7.1$ccr.mci - ccr7.1$ccr.9)

# Comparison UA and Intermediate Range (table 6)
colnames(ccr7.2)
which(!ccr7.2$ccr.ua < .55)
which(!ccr7.2$sp.ua < .55)
which(!ccr7.2$se.ua < .55)
summary(ccr7.2$dM.ua)
which.min(ccr7.2$dM.ua)
which.max(ccr7.2$dM.ua)

summary(ccr7.2$"p(t).ua")
which.min(ccr7.2$"p(t).ua")
which.max(ccr7.2$"p(t).ua")

colnames(ccr7.2)
summary(ccr7.2$ccr.9)
which(ccr7.2$ccr.9 < .55)
which.min(ccr7.2$ccr.9)
which.max(ccr7.2$ccr.9)
summary(ccr7.2$sp.9)
which(ccr7.2$sp.9 < .55)
which.min(ccr7.2$sp.9)
which.max(ccr7.2$sp.9)
summary(ccr7.2$se.9)
which(ccr7.2$se.9 < .55)
which.min(ccr7.2$se.9)
which.max(ccr7.2$se.9)

which(ccr7.2$sp.9 < .55)
which(!ccr7.2$se.9 < .55)
summary(ccr7.2$dM.9)
which.min(ccr7.2$dM.9)
which.max(ccr7.2$dM.9)

summary(ccr7.2$dM.9)
which.min(ccr7.2$dM.9)
which.max(ccr7.2$dM.9)
summary(ccr7.2$"p(t).9")
which.min(ccr7.2$"p(t).9")
which.max(ccr7.2$"p(t).9")

summary(ccr7.2$"p(t).9")
which.min(ccr7.2$"p(t).9")
which.max(ccr7.2$"p(t).9")

# position
overlap = function(x,y,x1,y1) {max(0,min(y1,y) - max(x,x1))}
poverlap = function(x,y,x1,y1) {pmax(0,pmin(y1,y) - pmax(x,x1))} # parallel overlap

which(!((ccr7.1$cp.y >= ccr7.1$cp1.mci) & (ccr7.1$cp.y <= ccr7.1$cp2.mci)))
which(!((ccr7.1$cp.y >= ccr7.1$cp1.9) & (ccr7.1$cp.y <= ccr7.1$cp2.9)))


(ov=poverlap(x=ccr7.2$cp1.ua, y=ccr7.2$cp2.ua, x1=ccr7.2$cp1.9, y1=ccr7.2$cp2.9))
summary(ov)
which.min(ov)
which.max(ov)


(s.9=ccr7.1$cp2.9-ccr7.1$cp1.9) # increases gradually with diminishing test strength
which.max(s.9)
which.min(s.9)
(s.ir=ccr7.2$cp2.9-ccr7.2$cp1.9) # not strictly dependent on test strength;

# smallest size is found for (deltaM = 2, sd=.06)
which(s.ua >= s.ir)
min(s.ua); which.min(s.ua) # smallest size uncertain interval
min(s.ir); which.min(s.ir) # smallest size intermediate range

overlap = function(x,y,x1,y1) {max(0,min(y1,y) - max(x,x1))}
poverlap = function(x,y,x1,y1) {pmax(0,pmin(y1,y) - pmax(x,x1))} # parallel overlap

(ov=poverlap(x=ccr7.2$cp1.ua, y=ccr7.2$cp2.ua, x1=ccr7.2$cp1.9, y1=ccr7.2$cp2.9))
# always overlap, but sometimes very small
(smallest=which(ov < .05))
ov[smallest]
#(Max Youden index in range)
head(ccr7.1)
which(!(ccr7.1$cp.y >= ccr7.1$cp1.mci & ccr7.1$cp.y <= ccr7.1$cp2.mci))
which(!(ccr7.1$cp.y >= ccr7.1$cp1.9 & ccr7.1$cp.y <= ccr7.1$cp2.9))


dim(outa) <-c(27,1000,22+17-3)
dimnames(outa)=list(NULL, NULL,
                    c( 'AUC', 'cp.y', 'size.y', 'ccr.y', 'sp.y', 'se.y',
                       'cp1.mci', 'cp2.mci', 'size.mci', 'ccr.mci', 'sp.mci', 'se.mci', 'p(NA).mci',
                       'cp1.9', 'cp2.9', 'size.9', 'ccr.9', 'sp.9', 'se.9',
                       'cp1.ua', 'cp2.ua', 'size.ua', 'ccr.ua', 'sp.ua', 'se.ua','dM.ua', 'p(t).ua', 'p(NA).ua',
                       'cp1.9ir', 'cp2.9ir', 'size.9ir', 'ccr.9ir', 'sp.9ir', 'se.9ir','dM.9ir', 'p(t).9ir'))


mean(outa[10,,'cp2.9']-outa[10,,'cp1.9'])
sd(outa[10,,'cp2.9']-outa[10,,'cp1.9'])

mean(outa[2,,'sp.ua'], na.rm=T)
head(ccr7.2)


# Supplementary Tables
# prepare Supplementary Data table 1
size=seq(from=10, to=410, by=20)
SeORSp=seq(from=.5, to=.6, by=.01)
pres=matrix(NA, length(size), length(SeORSp)) # i=1; j=1
dimnames(pres) <- list('Size'=size, 'Se or Sp'= SeORSp)
for (i in 1:length(size)){
  for (j in 1:length(SeORSp)) {
    cnts=c(round(size[i]*SeORSp[j]), size[i]-round(size[i]*SeORSp[j]))
    Ei = sum(cnts)/2
    X2=sum((cnts-Ei)^2/Ei)
    pres[i,j]=1-pchisq(X2, 1) # chisq.test(cnts)
  }
}
round(pres,3)

# Supplementary Data table 1
rtffile <- RTF("table 1 X2.doc")  # this can be an .rtf or a .doc
addTable(rtffile, data.frame(rownames(pres), round(pres,3)))
done(rtffile)

# Supplementary Data table 2
s4=summary(fit.pros4)
round(s4$coefficients, 2)
rtffile <- RTF("table2.doc")
addTable(rtffile, data.frame(rownames(s4$coefficients), round(s4$coefficients, 2)))
done(rtffile)
