# Supplementary material for: Interval of Uncertainty: An Alternative Approach for the Determination of Decision Thresholds, with an Illustrative Application for the Prediction of Prostate Cancer
Source: PLoS One. 2016 Nov 9;11(11):e0166007. doi: 10.1371/journal.pone.0166007 (PMC5102386; doi:10.1371/journal.pone.0166007)
Supplement: S3 File — (R) [file pone.0166007.s003.R]

############################################################################
# tables 4 and 5
# simulations: take more than 10 hours on a fast computer
# prepare parallel processing

# TGROC nonpar
# set working directory to source file location
source('S1 uncertain interval.r')
source('S5 SS.r') # Selected functions of DiagnosisMed
# library(DiagnosisMed)
library(reshape2)
library(rtf)
library(Hmisc)

# prepare parallel processing
require(itertools)
require(doSNOW)
library(doRNG)


# oldw <- getOption("warn")
# options(warn = -1)

# p1=.5; nobs=1000; mu0=0; sd0=1; mu1=1; sd1=1
# dosim(p1, nobs, mu0, sd0, mu1, sd1)
# generating NA results for strong tests with reversed boundaries
dosim.a <- function(p1, nobs, mu0, sd0, mu1, sd1){
  n1=round(p1*nobs)
  n0=nobs-n1

  x=c(rnorm(n0, mu0, sd0), rnorm(n1, mu1, sd1))
  y=c(rep(0, n0), rep(1, n1)) # sum(y)

  # res=ROC(y, x, Plot=F, Print=F) # str(res)
  SS.res = SS(y, x, CL=.9) # TG-ROC calculations
  o = outer(x[y==1],x[y==0], "-")
  auc = mean((o>0) + .5*(o==0))

  MaxYpos = which.max(SS.res$table$Sensitivity+SS.res$table$Specificity-1)
  Y.t = SS.res$table$test.values[MaxYpos]

  # J = res$test.best.cutoff[6, 1] # 'Max. Youden', 'test.values'
  Y.q = quality.threshold(NULL, y, x, Y.t)$indices[c(2, 4, 5)]
  #  'correct.classification.rate', 'specificity', 'sensitivity')]
  Y.res = c(Y.t, n1+n0, Y.q)

  ua=uncertain.interval(NULL, y, x)
  if (is.na(ua[1])) {
    ua.res1=c(rep(NA, 6), 1)
    ua.res2=c(rep(NA, 8),1)
  } else {
    temp1=quality.threshold(NULL, y, x, ua[1], ua[2])
    ua.res1=c(ua[1], ua[2], temp1$table[1,3]+temp1$table[3,3],
             temp1$indices[c(2,4,5)], 0)

    temp2=quality.threshold.uncertain(NULL, y, x, ua[1], ua[2])
    ttest.dM = temp2$t.test[2]-temp2$t.test[1] # ttest diff means
    ttest.p = as.numeric(temp2$t.test[5] < .05) # proportion significant differences
    ua.res2=c(ua[1], ua[2], temp2$table[1,3]+temp2$table[3,3],
             temp2$indices[c(2,4,5)], ttest.dM, ttest.p, 0)
  }

  # res=TGROC(y, x, Inconclusive=.9, Plot='None', Print=F)
  ll <- inc.limits(SS.res, Inconclusive = .9) # calculate TG-ROC boundaries

  tgroc.lower=ll$test.values[1] # 'Lower inconclusive', 'test.values'
  tgroc.upper=ll$test.values[2] # 'Upper inconclusive', 'test.values'
  if (tgroc.lower > tgroc.upper) {
    TG.res1=c(rep(NA, 6), 1);
    TG.res2 = c(rep(NA, 8),1)
  } else {
    temp3=quality.threshold(NULL, y, x, tgroc.lower, tgroc.upper)
    TG.res1=c(tgroc.lower, tgroc.upper, temp3$table[1,3]+temp3$table[3,3],
              temp3$indices[c(2,4,5)], 0)

    Se.equals.Sp <- abs(SS.res$table$Specificity - SS.res$table$Sensitivity)
    pos <- which(Se.equals.Sp == min(Se.equals.Sp))
    if (length(pos) > 1) {
      m <- median(SS.res$table$test.values[pos])
      pos <- which.min(abs(SS.res$table$test.values - m)) # first value closest to median is chosen
    }
    (tginc.9=ll$test.values)
    intersection=SS.res$table$test.values[pos] # SpEqualSe

    temp4=quality.threshold.uncertain(NULL, y, x, tgroc.lower, tgroc.upper, intersection = intersection)
    ttest.dM = temp4$t.test[2]-temp4$t.test[1] # ttest diff means
    ttest.p = as.numeric(temp4$t.test[5] < .05) # significant difference = 1
    TG.res2=c(tgroc.lower, tgroc.upper, temp4$table[1,3]+temp4$table[3,3],
              temp4$indices[c(2,4,5)],
              ttest.dM, ttest.p, 0)
  }


  # if (length(ua.res) <> 7) print('ua.res')

  return(c(auc, Y.res, ua.res1, TG.res1, ua.res2, TG.res2))
}

# re-reversing boundaries for strong tests
dosim.b <- function(p1, nobs, mu0, sd0, mu1, sd1){
  n1=round(p1*nobs)
  n0=nobs-n1

  x=c(rnorm(n0, mu0, sd0), rnorm(n1, mu1, sd1))
  y=c(rep(0, n0), rep(1, n1)) # sum(y)

  # res=ROC(y, x, Plot=F, Print=F) # str(res)
  SS.res = SS(y, x, CL=.9) # TG-ROC calculations
  o = outer(x[y==1],x[y==0], "-")
  auc = mean((o>0) + .5*(o==0))

  MaxYpos = which.max(SS.res$table$Sensitivity+SS.res$table$Specificity-1)
  Y.t = SS.res$table$test.values[MaxYpos]

  # J = res$test.best.cutoff[6, 1] # 'Max. Youden', 'test.values'
  Y.q = quality.threshold(NULL, y, x, Y.t)$indices[c(2, 4, 5)]
  #  'correct.classification.rate', 'specificity', 'sensitivity')]
  Y.res = c(Y.t, n1+n0, Y.q)

  ua=uncertain.interval(NULL, y, x)
  if (is.na(ua[1])) {
    ua.res1=c(rep(NA, 6), 1)
    ua.res2=c(rep(NA, 8),1)
  } else {
    temp1=quality.threshold(NULL, y, x, ua[1], ua[2])
    ua.res1=c(ua[1], ua[2], temp1$table[1,3]+temp1$table[3,3],
              temp1$indices[c(2,4,5)], 0)

    temp2=quality.threshold.uncertain(NULL, y, x, ua[1], ua[2])
    ttest.dM = temp2$t.test[2]-temp2$t.test[1] # ttest diff means
    ttest.p = as.numeric(temp2$t.test[5] < .05) # proportion significant differences
    ua.res2=c(ua[1], ua[2], temp2$table[1,3]+temp2$table[3,3],
              temp2$indices[c(2,4,5)], ttest.dM, ttest.p, 0)
  }

  # res=TGROC(y, x, Inconclusive=.9, Plot='None', Print=F)
  ll <- inc.limits(SS.res, Inconclusive = .9) # calculate TG-ROC boundaries

  tgroc.lower=ll$test.values[1] # 'Lower inconclusive', 'test.values'
  tgroc.upper=ll$test.values[2] # 'Upper inconclusive', 'test.values'
  if (tgroc.lower > tgroc.upper) { # reverse boundaries
    temp = tgroc.upper
    tgroc.upper = tgroc.lower
    tgroc.lower = temp
  }
  temp3=quality.threshold(NULL, y, x, tgroc.lower, tgroc.upper)
  TG.res1=c(tgroc.lower, tgroc.upper, temp3$table[1,3]+temp3$table[3,3],
            temp3$indices[c(2,4,5)], 0)

  Se.equals.Sp <- abs(SS.res$table$Specificity - SS.res$table$Sensitivity)
  pos <- which(Se.equals.Sp == min(Se.equals.Sp))
  if (length(pos) > 1) {
    m <- median(SS.res$table$test.values[pos])
    pos <- which.min(abs(SS.res$table$test.values - m)) # first value closest to median is chosen
  }
  (tginc.9=ll$test.values)
  intersection=SS.res$table$test.values[pos] # SpEqualSe

  temp4=quality.threshold.uncertain(NULL, y, x, tgroc.lower, tgroc.upper, intersection = intersection)
  ttest.dM = temp4$t.test[2]-temp4$t.test[1] # ttest diff means
  ttest.p = as.numeric(temp4$t.test[5] < .05) # significant difference = 1
  TG.res2=c(tgroc.lower, tgroc.upper, temp4$table[1,3]+temp4$table[3,3],
            temp4$indices[c(2,4,5)],
            ttest.dM, ttest.p, 0)
  # if (length(ua.res) <> 7) print('ua.res')

  return(c(auc, Y.res, ua.res1, TG.res1, ua.res2, TG.res2))
}
# par(mfrow=c(3,3))
set.seed(5)
nsim=1000
nobs=1000

ncores <- as.numeric(Sys.getenv('NUMBER_OF_PROCESSORS'))
cl <- makeCluster(ncores, type = "SOCK", outfile='')
registerDoSNOW(cl)

outa=array(0, dim=c(27,nsim,22+19-3), dimnames=list(NULL, NULL,
      c( 'AUC', 'cp.y', 'size.y', 'ccr.y', 'sp.y', 'se.y',
      'cp1.mci', 'cp2.mci', 'size.mci', 'ccr.mci', 'sp.mci', 'se.mci', 'p(NA).mci',
      'cp1.9', 'cp2.9', 'size.9', 'ccr.9', 'sp.9', 'se.9','p(NA).9',
      'cp1.ua', 'cp2.ua', 'size.ua', 'ccr.ua', 'sp.ua', 'se.ua','dM.ua', 'p(t).ua', 'p(NA).ua',
      'cp1.9ir', 'cp2.9ir', 'size.9ir', 'ccr.9ir', 'sp.9ir', 'se.9ir','dM.9ir', 'p(t).9ir', 'p(NA).ir') ))
ccr=data.frame(matrix(0,27,22+19))
colnames(ccr)=c('M1', 'sd1', 'Prev', 'AUC',
                'cp.y', 'size.y', 'ccr.y', 'sp.y', 'se.y',
                'cp1.mci', 'cp2.mci', 'size.mci', 'ccr.mci', 'sp.mci', 'se.mci', 'p(NA).mci',
                'cp1.9', 'cp2.9', 'size.9', 'ccr.9', 'sp.9', 'se.9', 'p(NA).9',
                'cp1.ua', 'cp2.ua', 'size.ua', 'ccr.ua', 'sp.ua', 'se.ua','dM.ua', 'p(t).ua', 'p(NA).ua',
                'cp1.9ir', 'cp2.9ir', 'size.9ir', 'ccr.9ir', 'sp.9ir', 'se.9ir','dM.9ir', 'p(t).9ir', 'p(NA).ir')


# sd=.6; s=1; p1=.1 # dim(ccr); ncol(ccr)
r=1
for (s in c(3, 2, 1)) { # s= separation # s=1 # c(3, 2, 1)
  for (sd in c(.6, 1, 1.5)) { # c(.6, 1, 1.5)
    mu0=0
    sd0=1
    mu1=mu0+s
    sd1=sd0*sd
    for (p1 in c(.5, .2, .1)){ # prevalence c(.5, .2, .1)
      out=matrix(NA, nrow=nsim, ncol=22+17-3)

      ptime <- system.time({ # sim=1
        out <- foreach(i=1:nsim, .combine='rbind', .packages=c('reshape2')) %dorng% {
          # dosim.a(p1, nobs, mu0, sd0, mu1, sd1)
          dosim.b(p1, nobs, mu0, sd0, mu1, sd1)
        }
      })[3]
      print(ptime)

#       ptime <- system.time({ # sim=1
#         out=matrix(NA, nrow=nsim, ncol=17)
#         for(i in 1:nsim) {
#           out[i,]= dosim(p1, nobs, mu0, sd0, mu1, sd1)
#         }
#       })[3]
#       print(ptime)
      outa[r,,]=out
      ccr[r,] = c(mu1, sd1, p1, colMeans(out, na.rm=T))
      print(r)
      r=r+1
    }
  }
}
stopCluster(cl)

ccr7.1=ccr[,1:23]
ccr7.2=ccr[,c(1:4, 24:(24+18-1))]
round(ccr7.1, 3)
round(ccr7.2, 3)

# save(ccr7.1,ccr7.2,outa, file='ccr7-2a.RData') # TG-ROC boundaries for strong test unavailable
save(ccr7.1,ccr7.2,outa, file='ccr7-2b.RData') # TG-ROC boundaries for strong test re-reversed

rtffile <- RTF("table ccr7.1b non par.doc")  # table 5
addTable(rtffile, data.frame(rownames(ccr7.1), round(ccr7.1,3)))
done(rtffile)

rtffile <- RTF("table ccr7.2b uncertain.doc")  # table 6
addTable(rtffile, data.frame(rownames(ccr7.2), round(ccr7.2,3)))
done(rtffile)
####################################################################
load('ccr7-2a.RData')
rtffile <- RTF("table ccr7.1a non par.doc")  # table 5
addTable(rtffile, data.frame(rownames(ccr7.1), round(ccr7.1,3)))
done(rtffile)

rtffile <- RTF("table ccr7.2a uncertain.doc")  # table 6
addTable(rtffile, data.frame(rownames(ccr7.2), round(ccr7.2,3)))
done(rtffile)
